# Supplementary material for: Rural–Urban and Demographic Inequalities in Dental Pathology and Diagnostic Patterns in Romanian Emergency Care: A Retrospective Tertiary Clinical Cohort Study
Source: Healthcare (Basel). 2026 Jul 1;14(13):1914. doi: 10.3390/healthcare14131914 (PMC13361455; doi:10.3390/healthcare14131914)
Supplement: Supplementary file 1 [file healthcare-14-01914-s001.zip]

Archive with 1 entries (1 files):
- healthcare-4366380-supplementary.pdf
